# Supplementary material for: The Educational Inclusion of Students with Autism Spectrum Disorder: Teachers’ Feelings, Attitudes, and Concerns About Inclusion in Spain
Source: Eur J Investig Health Psychol Educ. 2025 Sep 29;15(10):200. doi: 10.3390/ejihpe15100200 (PMC12563666; doi:10.3390/ejihpe15100200)
Supplement: Supplementary file 1 [file ejihpe-15-00200-s001.zip]

Archive with 1 entries (1 files):
- ejihpe-3767737-supplementary.pdf
